# Supplementary material for: Divergent bornaviruses from Australian carpet pythons with neurological disease date the origin of extant Bornaviridae prior to the end-Cretaceous extinction
Source: PLoS Pathog. 2018 Feb 20;14(2):e1006881. doi: 10.1371/journal.ppat.1006881 (PMC5834213; doi:10.1371/journal.ppat.1006881)
Supplement: S1 Appendix — EBLG, EBLL and EBLN nucleotide sequences in fasta format followed by amino acid sequences corresponding to frames 1–3. (ZIP) [file ppat.1006881.s008.zip]

Archive with 68 entries (65 files):
- EBL G - frameshifts and AA sequences/
- EBL G - frameshifts and AA sequences/Ailuropoda_melanoleuca_ACTA0111370.doc
- EBL G - frameshifts and AA sequences/Balaenoptera_bonaerensis_BAUQ01301903.doc
- EBL G - frameshifts and AA sequences/Camelus_dromedarius_JDVD01051563.doc
- EBL G - frameshifts and AA sequences/Ceratotherium_simum_AKZM01016443.doc
- EBL G - frameshifts and AA sequences/Daubentonia_madagascariensis_AGTM011676962.doc
- EBL G - frameshifts and AA sequences/Felis_catus_AANG03023108.doc
- EBL G - frameshifts and AA sequences/Lipotes_vexillifer_AUPI01084941.doc
- EBL G - frameshifts and AA sequences/Lonchura_striata_DC281547.doc
- EBL G - frameshifts and AA sequences/Manis_pentadactyla_JPTV01070821.doc
- EBL G - frameshifts and AA sequences/Monodelphis_domestica_AAFR03058597.doc
- EBL G - frameshifts and AA sequences/Odobenus_rosmarus_ANOP01006468.doc
- EBL G - frameshifts and AA sequences/Orcinus_orca_ANOL02015988.doc
- EBL G - frameshifts and AA sequences/Panthera_tigris_ATCQ01062569.doc
- EBL G - frameshifts and AA sequences/Physeter_catodon_AWZP01104794.doc
- EBL G - frameshifts and AA sequences/Tursiops_truncatus_ABRN02368945.doc
- EBL G - frameshifts and AA sequences/Ursus_maritimus_AVOR01044775.doc
- EBL G - frameshifts and AA sequences/Vicugna_pacos_JEMW01030022.doc
- EBL L - frameshifts and AA sequences/
- EBL L - frameshifts and AA sequences/Calypte_anna_JJRV01050367.doc
- EBL L - frameshifts and AA sequences/Eptesicus_fuscus_ALEH01013293.doc
- EBL L - frameshifts and AA sequences/Monodelphis_domestica_AAFR03030551.doc
- EBL L - frameshifts and AA sequences/Mus_musculus_AC10340.doc
- EBL L - frameshifts and AA sequences/Myotis_brandtii_ANKR01212491.doc
- EBL L - frameshifts and AA sequences/Oryzias_latipes_HG313981.doc
- EBL L - frameshifts and AA sequences/Pteronotus_parnellii_AWGZ01393507.doc
- EBL L - frameshifts and AA sequences/Rattus_norvegicus_AAHX01000068.doc
- EBL L - frameshifts and AA sequences/Sarcophilus_harrisii_AEFK01119488.doc
- EBL L - frameshifts and AA sequences/Takifugu_flavidus_AOOT01010196.doc
- EBL N - frameshifts and AA sequences/
- EBL N - frameshifts and AA sequences/Aotus_nancymaae_JYKP01138389.doc
- EBL N - frameshifts and AA sequences/Balaenoptera_bonaerensis_BAUQ01502866.doc
- EBL N - frameshifts and AA sequences/Bitis_gabonica_AB516291.doc
- EBL N - frameshifts and AA sequences/Callithrix_jacchus_ACFV01038569.doc
- EBL N - frameshifts and AA sequences/Cebus_capucinus_LVWQ01000753.doc
- EBL N - frameshifts and AA sequences/Chlorocebus_sabaeus_AQIB01131650.doc
- EBL N - frameshifts and AA sequences/Choloepus_hoffmanni_ABVD02328771.doc
- EBL N - frameshifts and AA sequences/Chrysochloris_asiatica_AMDV01031468.doc
- EBL N - frameshifts and AA sequences/Colobus_angolensis_XM_011930637.doc
- EBL N - frameshifts and AA sequences/Crotalus_horridus_LVCR01000893.doc
- EBL N - frameshifts and AA sequences/Crotalus_horridus_LVCR01007535.doc
- EBL N - frameshifts and AA sequences/Crotalus_mitchellii_JPMF01072142.doc
- EBL N - frameshifts and AA sequences/Crotalus_mitchellii_JPMF01172860.doc
- EBL N - frameshifts and AA sequences/Daubentonia_madagascariensis_AGTM011791760.doc
- EBL N - frameshifts and AA sequences/Elephantulus_edwardii_AMGZ01016176.doc
- EBL N - frameshifts and AA sequences/Eptesicus_fuscus_ALEH01011989.doc
- EBL N - frameshifts and AA sequences/Equus_caballus_ATDM01076868.doc
- EBL N - frameshifts and AA sequences/Homo_sapiens_AC107625.doc
- EBL N - frameshifts and AA sequences/Ictidomys_tridecemlineatus_XM_013366277.doc
- EBL N - frameshifts and AA sequences/Lipotes_vexillifer_AUPI01082588.doc
- EBL N - frameshifts and AA sequences/Macaca_fascicularis_LT160001.doc
- EBL N - frameshifts and AA sequences/Macropus_eugenii_ABQO020641649.doc
- EBL N - frameshifts and AA sequences/Mandrillus_leucophaeus_XM_012002467.doc
- EBL N - frameshifts and AA sequences/Mus_musculus_CAAA01080929.doc
- EBL N - frameshifts and AA sequences/Orcinus_orca_ANOL02028363.doc
- EBL N - frameshifts and AA sequences/Orycteropus_afer_ALYB01141940.doc
- EBL N - frameshifts and AA sequences/Otolemur_garnettii_AAQR03002736.doc
- EBL N - frameshifts and AA sequences/Pelodiscus sinensis_AGCU01012992.doc
- EBL N - frameshifts and AA sequences/Petromyzon_marinus_AEFG01019822.doc
- EBL N - frameshifts and AA sequences/Physeter_catodon_AWZP01008581.doc
- EBL N - frameshifts and AA sequences/Procavia_capensis_ABRQ02082163.doc
- EBL N - frameshifts and AA sequences/Pteronotus_parnellii_AWGZ01350440.doc
- EBL N - frameshifts and AA sequences/Python_bivittatus_AEQU02058304.doc
- EBL N - frameshifts and AA sequences/Rhinopithecus_roxellana_JABR01058039.doc
- EBL N - frameshifts and AA sequences/Sarcophilus_harrisii_AEFK01215941.doc
- EBL N - frameshifts and AA sequences/Trichechus_manatus_AHIN01138426.doc
- Borna G MAFFT alignment.pdf
- Borna N MAFFT alignment.pdf
